# Supplementary material for: Printable microscale interfaces for long-term peripheral nerve mapping and precision control
Source: Nat Commun. 2020 Aug 21;11:4191. doi: 10.1038/s41467-020-18032-4 (PMC7442820; doi:10.1038/s41467-020-18032-4)
Supplement: Supplementary file 4 — Source Data [file 41467_2020_18032_MOESM4_ESM.xlsx]

## Sheet: Figure 2c
Figure 2c. Change in Acoustic Similarity
	Nanoclip			Sham			Crush			Intact
	1d	8d		1d	8d		1d	8d		1d	8d
	0.0140461	0.0148368		-0.00533333	0.0240667		0.155533	0.0830333		-0.00586559	-0.00417982
	0.0334333	-0.00966667		-0.00146667	-0.00116667		0.230833	0.112633		0.00513333	0.00803333
	0.0437	0.02984		0.0372333	0.00943333		0.150467	0.0737667		0.00576827	-0.0101944

## Sheet: Figure 3e
Figure 3e. Acute Evoked Response Vpp
	Baseline	Saline	Lidocaine	Washout
	1	1.0095	0.0654	0.9716
	1	0.9978	0.0877	0.9127
	1	0.9192	0.0481	0.7336

## Sheet: Figure 4e
Figure 4e. Chronic Recording Statistics
	Mean Pearson Correlation				Mean Peak-to-Peak Voltage (mV)				Mean SNR (dB)				Mean Event Rate (Hz)
	Bird 1	Bird 2	Bird 3		Bird 1	Bird 2	Bird 3		Bird 1	Bird 2	Bird 3		Bird 1	Bird 2	Bird 3
1d	0.8562	0.7615	0.6608		0.460128	0.355736	0.522207		11.1506	9.366	10.4703		71.1849	57.8734	48.6709
10d	0.7935	0.6313	0.6896		0.511179	0.359492	0.485741		11.6497	8.6843	12.6924		64.242	62.4401	56.8041
20d	0.7465	0.6845	0.6223		0.506469	0.435712	0.449129		10.7901	9.3524	10.2932		66.5917	49.0112	52.4679
30d	0.7069	0.6912	0.6449		0.420277	0.333993	0.418735		11.4287	8.4253	9.4069		59.2551	51.9426	46.6253

## Sheet: Figure 5e
Figure 5e. On- and Off-Nerve Recording Quality
	Mean SNR (dB)
	On-Nerve	Off-Nerve		Mean Pearson Correlation
	11.44 +/- 2.49	1.17 +/- 1.02		0.0836 +/- 0.1288
	5.79 +/- 2.22	1.66 +/- 0.61		0.1258 +/- 0.0711

## Sheet: Figure 7d
Figure 7d. Mean Acoustic Similarity
	Fictive Vocalizations			Natural Vocalizations
	Within	Across		Within	Across
	0.873	0.501		0.987	0.799
	0.875	0.486		0.984	0.599
	0.875	0.521		0.986	0.614
	0.857	0.392		0.989	0.601
	0.764	0.494		0.969	0.758
	0.887	0.459		0.978	0.829
